# Supplementary material for: Evaluation of tourism competitiveness and mechanisms of spatial differentiation in Xinjiang, China
Source: PLoS One. 2022 Feb 7;17(2):e0263229. doi: 10.1371/journal.pone.0263229 (PMC8820621; doi:10.1371/journal.pone.0263229)
Supplement: S1 Data — (XLSX) [file pone.0263229.s001.xlsx]

## Sheet: Sheet1
Region	Tourism Development Competitiveness
	Tourism Revenue				Economic Development Strength			Tourism Development
	Tourism foreign exchange income (ten thousand yuan）	Domestic tourism revenue（ten thousand yuan）	Number of guest rooms（pcs）	Number of beds in guest rooms（pcs）	Total GDP (ten thousand yuan）	Per capita GDP（yuan）	Proportion of tertiary industry in GDP（%）	Number of international tourists (ten thousand people）	Number of domestic tourists (ten thousand people）																																						求和		标准化值
Urumqi City	25207	4415300	9613	17300	24589766	69565	70.2226	317934	2452																																								#REF!
Karamay City	2457.76	418700	1307	2258	6209989	137307	29.5899	12263	345.9																																								#DIV/0!
Turpan City	9307.7	628500	2562	4982	2215653	35333	35.8554	51526	630																																								#DIV/0!
Hami Region	5306.38	187500	1378	2527	4036811	65298	37.0791	3101	470																																								#DIV/0!
Changji Hui Autonomous Prefecture	5445.5	1750500	2613	4726	1118239	70162	313.639	14830	1800																																								#DIV/0!
Yili Kazakh Autonomous Prefecture	290460	4327500	11378	21456	15626149	33120	42.5025	1394573	2161																																								#DIV/0!
Tacheng region	9539.57	27350	1278	2273	5633179	44296	35.0005	53043	253.52																																								#DIV/0!
Altay region	34097.3	760625	4975	9355	2172996	33874	46.0225	204061	862																																								#DIV/0!
Bortala Mongolian Autonomous Prefecture	11560.1	273700	825	1507	2775471	57987	49.1402	95893	300																																								#DIV/0!
Bayingolin Mongolian Autonomous Prefecture	7035.43	547200	4320	7818	9048867	64142	29.3256	24048	960																																								#DIV/0!
Aksu region	1238.82	181800	4330	7883	7928010	28289	38.5541	9502	312																																								#DIV/0!
Kizilsu Kirgiz Autonomous Prefecture	5452.13	37200	397	710	1003315	16736	51.409	28446	116.18																																								#DIV/0!
Kashi Region	5657.49	367400	5290	9364	7598590	16860	40.5978	28916	492																																								#DIV/0!
Hetian region	1013.58	47500	1258	2214	2363329	9901	57.1758	4221	80																																								#DIV/0!
