# Supplementary material for: Evaluation of tourism competitiveness and mechanisms of spatial differentiation in Xinjiang, China
Source: PLoS One. 2022 Feb 7;17(2):e0263229. doi: 10.1371/journal.pone.0263229 (PMC8820621; doi:10.1371/journal.pone.0263229)
Supplement: S2 Data — (XLSX) [file pone.0263229.s002.xlsx]

## Sheet: Sheet1
Region	Tourism Resource Competitiveness
	Tourist Resources										Public Facilities Resources					Tourism Human Resources
	Total number of class A attractions (pcs）	Total number of class 5A attractions (pcs）	Total number of class 4A attractions (pcs）	Total number of class 3A attractions (pcs）	National Wetland Park (pcs）	Number of National Historic Cities (pcs）	Number of cultural relics under state protection (pcs）	Quantity of national intangible cultural heritage (pcs）	Number of national / autonomous nature reserves（pcs）	Number of National Forest Parks (pcs）	Total number of travel agencies (pcs）	Number of Star Hotels (pcs）	Highway density（km/km2)	Paved road area（m2)	Output value of logistics industry (parcel transportation, storage and post industry)（ten thousand yuan）	Number of employees in the tertiary industry（pcs）
Urumqi City	28	1	9	9	3	0	4	39	0	2	155	55	7.193	10.7	24589766	58451
Karamay City	12	0	3	8	0	1	2	2	0	1	11	15	3.3394	28.9	6209989	34712
Turpan City	11	1	5	2	1	4	13	16	0	1	14	29	4.5883	31	2215653	27746
Hami Region	13	0	5	5	1	1	9	21	4	0	4	13	1.5904	22.6	4036811	63136
Changji Hui Autonomous Prefecture	34	1	5	14	4	2	6	16	0	4	14	27	2.5294	18.5	11182439	57859
Yili Kazakh Autonomous Prefecture	40	2	17	16	9	2	17	45	6	5	86	114	7.8131	22.1	15626149	34653
Tacheng region	25	0	1	7	4	0	4	27	2	0	5	14	1.6051	15.2	5633179	65342
Altay region	31	2	3	10	7	1	4	28	7	4	24	42	1.5548	18.3	2172996	41620
Bortala Mongolian Autonomous Prefecture	8	0	3	2	2	0	5	11	3	1	4	10	5.0778	14.9	2775471	45875
Bayingolin Mongolian Autonomous Prefecture	19	2	4	8	3	4	14	35	5	1	18	35	5.4782	25.8	9048867	57953
Aksu region	23	0	8	2	2	2	15	27	2	0	5	35	1.164	14.8	7928010	37671
Kizilsu Kirgiz Autonomous Prefecture	6	0	1	4	1	0	1	19	1	0	3	3	2.7739	20.1	1003315	36241
Kashi Region	49	2	6	23	8	2	8	59	1	2	34	35	1.9189	26.4	7598590	55189
Hetian region	18	0	1	4	3	3	11	26	0	0	6	15	5.6995	14.2	2363329	44771
