# Supplementary material for: Evaluation of tourism competitiveness and mechanisms of spatial differentiation in Xinjiang, China
Source: PLoS One. 2022 Feb 7;17(2):e0263229. doi: 10.1371/journal.pone.0263229 (PMC8820621; doi:10.1371/journal.pone.0263229)
Supplement: S3 Data — (XLSX) [file pone.0263229.s003.xlsx]

## Sheet: Sheet1
Region	Tourism Support Competitiveness
	Social and Economic Support				Ecological Environment Support
	Per capita disposable income of urban residents（yuan）	Fixed asset investment of the whole society（ten thousand yuan）	Utilization of foreign capital（ten thousand yuan）	Per capita Road area（m2)	Days of good air quality（%）	Harmless treatment capacity (tons per day）	Urban water use penetration rate（%）	Domestic waste treatment rate（%）	Per capita park green area in urban area（m2)	Green coverage of parks in the built-up area (%)																																						求和
Urumqi City	34190	17012323	128	10.7	67.2	3636	100	96.34	11.4	7.6636
Karamay City	35770	2719737	18400	28.9	90.1	700	100	99.04	11.6	1.3404
Turpan City	28201	3710517	200	31	73.9	300	100	100	17.6	2.605
Hami Region	30456	6282357	8592	22.6	87.1	150	100	94.92	13.3	9.36
Changji Hui Autonomous Prefecture	27955	16295219	8500	18.5	73.4	450	99.4	100	12.1	1.6544
Yili Kazakh Autonomous Prefecture	26144	12923985	4805	22.1	83.4	350	97.2	100	9.7	3.6089
Tacheng region	26628	5128839	15	15.2	99.7	207	97.4	97.15	13.4	1.415
Altay region	25707	2781317	4970	18.3	100	140	100	94.77	27	2.294
Bortala Mongolian Autonomous Prefecture	27019	3188277	2715000	14.9	91	150	100	95.65	12.3	4.1918
Bayingolin Mongolian Autonomous Prefecture	28804	7895255	3145	25.8	55.7	700	96.2	95.32	14.5	3.0789
Aksu region	26098	6854966	2025	14.8	31.2	400	100	91.94	11.1	8.7302
Kizilsu Kirgiz Autonomous Prefecture	24487	1448799	144	20.1	47.6	189	99.9	92.16	8.2	1.1315
Kashi Region	22732	10150172	4999	26.4	21.6	500	97.8	98.05	23.8	1.73
Hetian region	24466	3467253	167	14.2	23.8	363	97.62	91.96	5.1	2.0871
[truncated: 1 more columns]
